# Supplementary material for: The round-robin approach applied to nanoinformatics: consensus prediction of nanomaterials zeta potential
Source: Beilstein J Nanotechnol. 2024 Nov 29;15:1536–53. doi: 10.3762/bjnano.15.121 (PMC11610486; doi:10.3762/bjnano.15.121)
Supplement: File 1 — The dataset used to develop the five individual models. The NMs used in training and test sets are also indicated. [file Beilstein_J_Nanotechnol-15-1536-s001.csv]

row ID	Chemical formula	Equivalent sphere diameter [nm]	Shape group	Coating	Coating_L-Arginine	Coating_Other	Coating_PVP	Coating_Sodium citrate	Coating_Uncoated	DLS (hydrodynamic diam.) [nm]	Zeta potential [mV]	MW [g/mol]	Hamaker (self/vacuum) - A11 [x E-20 J]	Hamaker (self/water) - A132 [x E-20 J]	Nmetal	Noxygen	YPred_DTCLab (M1)	YPred_DTCLab (M2)	YPred_DTCLab (M3)	YPred_DTCLab (M4)	Subset
Row0	Ag	19	Spherical	4% (w/v) each of polyoxyethylene glycerol trioleate and polyoxyethylene (20) sorbitan monolaurate (Tween 20)	0	1	0	0	0	35.03	-1.21	107.868	1.177	0.38	1	0	-36.31021021	-46.18612057	-45.64956794	-42.0164427	train
Row1	Ag	10.23	Spherical	Sodium citrate	0	0	0	1	0	114.5	-30.3	107.868	1.177	0.38	1	0	-36.11724606	-33.51631346	-37.09738925	-32.87556257	train
Row4	Ag	61.1585	Spherical	Sodium citrate	0	0	0	1	0	61.3	-50.3	107.868	1.177	0.38	1	0	-22.37121509	-19.19735481	-16.93839321	-17.24582564	train
Row5	Ag	113.233	Spherical	Sodium citrate	0	0	0	1	0	108.4	-48.8	107.868	1.177	0.38	1	0	-34.51963493	-32.4923899	-35.581606	-31.5995655	train
Row6	CeO2	34.75407835	Square plates	HMTA	0	1	0	0	0	93.7	5.7	172.115	5.451	0.12	1	2	-7.950512771	-1.614995856	-9.915074125	-12.01422519	train
Row8	CeO2	4.5	Spherical	PEG 1500	0	1	0	0	0	85.5	0.024	172.115	5.451	0.12	1	2	-7.015699596	-1.993063061	-9.637560496	-11.9030624	train
Row10	CeO2	3	Spherical	Ethylenediamine	0	1	0	0	0	175	-8.32	172.115	5.451	0.12	1	2	27.98512027	34.64752404	35.79887181	36.20519486	train
Row12	CeO2	8.2	Spherical	Uncoated	0	0	0	0	1	12	3.14	172.115	5.451	0.12	1	2	7.302872291	-19.00208422	-12.4729129	-15.57469965	train
Row13	CeO2	7.625	Spherical	PVP 10K	0	0	1	0	0	4.185	0.43	172.115	5.451	0.12	1	2	-4.833800101	2.83540495	2.856218685	-0.21656425	train
Row15	CeO2	12.976	Spherical	PVP 360K	0	0	1	0	0	4.183	-0.52	172.115	5.451	0.12	1	2	-4.68814814	2.845318301	2.865665206	-0.207079196	train
Row17	Ce0.88Zr0.12O2	4.7	Spherical	Uncoated	0	0	0	0	1	471.7	52	166.24688	5.982	0.237	1	2	41.48315309	48.92048783	43.56540932	43.25721856	train
Row18	Ce0.99Zr 0.01O2	4.3	Spherical	Uncoated	0	0	0	0	1	442.8	48.6	171.62489	5.493	0.128	1	2	21.87193593	11.07578859	4.656571441	2.940721217	train
Row19	Ce0.95Zr 0.05O2	5.4	Spherical	Uncoated	0	0	0	0	1	294.4	50	169.66925	5.665	0.165	1	2	22.92844538	8.97068073	2.878082237	0.967722928	train
Row21	Ce0.73Zr0.27O2	4.6	Spherical	Uncoated	0	0	0	0	1	297.5	45.9	158.91323	6.74	0.435	1	2	33.74777567	34.89472609	32.48665504	30.71188442	train
Row22	Ce0.48Zr0.52O2	4.4	Spherical	Uncoated	0	0	0	0	1	315.7	46.1	146.69048	8.294	0.93	1	2	27.93408048	33.72755124	34.8059325	32.332351	train
Row23	Ce0.22Zr0.78O2	4.7	Spherical	Uncoated	0	0	0	0	1	358.3	44.1	133.97882	10.432	1.762	1	2	39.85923467	48.60388413	48.47595946	49.51490834	train
Row24	Ce0.08Zr0.92O2	5.2	Spherical	Uncoated	0	0	0	0	1	341	43.4	127.13408	11.883	2.401	1	2	45.54651006	49.97981601	52.45843523	56.19072341	train
Row25	ZrO2	5.2	Spherical	Uncoated	0	0	0	0	1	330.4	41.4	123.218	7.952	0.787	1	2	44.4409377	45.08537497	53.19348557	57.13960126	train
Row26	CuO	5.95	Spherical	PVP10K	0	0	1	0	0	6.55	0.21	79.545	26.895	11.075	1	1	-4.868373509	-3.108427226	-6.588842575	-2.412075458	train
Row28	CuO	12.144	Spherical	PVP 360K	0	0	1	0	0	8.119	-0.59	79.545	26.895	11.075	1	1	-5.028126672	-2.059828088	-5.797127316	-1.611102155	train
Row30	ZnO	9.336	Spherical	PVP 40K	0	0	1	0	0	6.25	0.05	81.4	20.279	6.973	1	1	-12.55977783	-2.18638259	-6.043031425	-3.283263679	train
Row31	ZnO	13.664	Spherical	PVP 360K	0	0	1	0	0	6.364	-0.08	81.4	20.279	6.973	1	1	-12.57314736	-2.115014906	-6.009386665	-3.250026182	train
Row32	ZnO	94.90619474	Rod	Uncoated	0	0	0	0	1	360	-0.167	81.4	20.279	6.973	1	1	21.48512118	12.0039172	0.450780929	7.624154207	train
Row34	TiO2	11.65137686	Square plates	PVP	0	0	1	0	0	3185	17.3	79.866	6.51	0.356	1	2	22.23253312	17.53644977	26.4850081	27.11177754	train
Row35	TiO2	13.23671008	Square plates	AA4040	0	1	0	0	0	3109	17.1	79.866	6.51	0.356	1	2	22.35632685	17.36742717	26.40302693	27.02084304	train
Row37	TiO2	9.5	Spherical	D540	0	1	0	0	0	249.7	-43.1	79.866	6.51	0.356	1	2	11.11016162	-6.96099008	-9.077109154	-11.58902068	train
Row38	Fe3O4	6.5	Spherical	Uncoated	0	0	0	0	1	67.96	-26.6	231.53	22.475	8.334	3	4	-2.881411227	-21.32512815	-4.400049022	-15.78831778	train
Row39	Fe2O3	8.1	Spherical	Uncoated	0	0	0	0	1	160.4	64.3	159.69	25.595	10.3	2	3	24.27471795	56.58201746	47.84255489	37.45152537	train
Row41	CeO2	19.29528376	Square plates	Uncoated	0	0	0	0	1	257.7	56.4	172.115	5.451	0.12	1	2	9.855521563	0.251392174	9.185678475	4.056521567	train
Row42	Ag	21.0966	Spherical	4% (w/v) each of polyoxyethylene glycerol trioleate and polyoxyethylene (20) sorbitan monolaurate (Tween 20)	0	1	0	0	0	27.36	-5.52	107.868	1.177	0.38	1	0	-26.75508149	-24.27197095	-20.0392151	-20.5965967	train
Row43	TiO2	73.65758617	Rod	Uncoated	0	0	0	0	1	1609	23	79.866	8.152	0.876	1	2	14.46375233	29.11344561	21.67523697	26.29413413	train
Row44	TiO2	70.8553456	Rod	Uncoated	0	0	0	0	1	403	25.3	79.866	8.152	0.876	1	2	20.58514871	15.0560283	14.9155512	20.0883792	train
Row45	ZnO	73.81842368	Square plates	Uncoated	0	0	0	0	1	411.8	-20.34	81.4	20.279	6.973	1	1	32.2404604	3.72602808	0.776001654	2.614862131	train
Row46	ZnO	39.26759501	Square plates	Triethoxycaprilysilane	0	1	0	0	0	724.4	-19.3	81.4	20.279	6.973	1	1	-0.944135017	-4.593279493	-6.795211362	-7.83620765	train
Row47	Au	4.8	Spherical	Sodium citrate	0	0	0	1	0	7.9	-17.2	196.96657	1.696	0.135	1	0	-35.68632984	-24.64094365	-30.01547202	-26.38264882	train
Row48	Au	14.5	Spherical	Sodium citrate	0	0	0	1	0	18	-40.7	196.96657	1.696	0.135	1	0	-40.29868117	-39.04916844	-41.31799134	-37.23601746	train
Row49	Au	14.5	Spherical	PEG-COOH	0	1	0	0	0	25.3	-38.9	196.96657	1.696	0.135	1	0	-40.44420051	-37.47989949	-41.04890227	-36.42327176	train
Row50	Au	12.8	Spherical	PEG-OH/PEGOMe (50:50)	0	1	0	0	0	23.9	-35.2	196.96657	1.696	0.135	1	0	-41.11057498	-38.31474039	-41.75818006	-37.10090514	train
Row51	Au	14.5	Spherical	PEG-OMe	0	1	0	0	0	23.9	-40.6	196.96657	1.696	0.135	1	0	-40.44060734	-38.04263061	-41.49420531	-36.85369318	train
Row52	Au	32.2	Spherical	Sodium citrate	0	0	0	1	0	50.1	-41.8	196.96657	1.696	0.135	1	0	-33.87612341	-22.33811666	-29.56729997	-25.0726226	train
Row53	Cu	9.04	Spherical	Dopamine	0	1	0	0	0	238.4	25.7	63.55	34.013	15.342	1	0	4.458737297	21.55371574	11.74053766	14.86636441	train
Row54	Ag	7	Spherical	Sodium citrate	0	0	0	1	0	16	-45	107.868	1.177	0.38	1	0	-18.36036762	-25.19481675	-20.76885796	-20.45572688	train
Row55	Ag	10	Spherical	Sodium citrate	0	0	0	1	0	21.6	-35	107.868	1.177	0.38	1	0	-22.04263031	-27.00271486	-23.00345877	-23.01305027	train
Row56	Ag	22	Spherical	Sodium citrate	0	0	0	1	0	40.5	-46	107.868	1.177	0.38	1	0	-17.7478755	-15.91608143	-12.16370149	-13.39578446	train
Row58	Ag	10.3	Spherical	PEG-SH	0	1	0	0	0	49	-25	107.868	1.177	0.38	1	0	-27.57807465	-25.76577131	-22.38584805	-23.1400962	train
Row59	Ag	22	Spherical	PEG-SH	0	1	0	0	0	58	-16	107.868	1.177	0.38	1	0	-26.59742427	-23.05767782	-20.29182431	-20.48222622	train
Row62	Ag	23	Spherical	PVP10K	0	0	1	0	0	58	-19	107.868	1.177	0.38	1	0	-26.2316963	-23.38679418	-20.61125936	-20.78137667	train
Row65	SiO2	31.1	Spherical	L-Arginine	1	0	0	0	0	39.8	-28.9	60.08	22.189	8.187	1	2	-26.13984677	-31.72141294	-24.86906156	-29.69027087	train
Row66	SiO2	56.8	Spherical	L-Arginine	1	0	0	0	0	65.2	-32.7	60.08	22.189	8.187	1	2	-25.49615329	-29.34456305	-22.60470145	-27.60729293	train
Row67	SiO2	86.3	Spherical	L-Arginine	1	0	0	0	0	99.9	-32.4	60.08	22.189	8.187	1	2	-21.69028735	-20.42816108	-16.43306482	-21.22233044	train
Row68	SiO2	18.7	Spherical	L-Arginine	1	0	0	0	0	26.9	-34.9	60.08	22.189	8.187	1	2	-22.08880761	-28.99029695	-23.84531191	-28.40930528	train
Row69	SiO2	28.6	Spherical	L-Arginine	1	0	0	0	0	37.7	-34	60.08	22.189	8.187	1	2	-25.13478864	-32.30648327	-25.70536592	-30.39620776	train
Row70	SiO2	47.4	Spherical	L-Arginine	1	0	0	0	0	54.8	-32.4	60.08	22.189	8.187	1	2	-26.47455701	-31.86636213	-24.28168019	-29.39942328	train
Row2	Ag	23.9453	Spherical	Sodium citrate	0	0	0	1	0	26.88	-29.5	107.868	1.177	0.38	1	0	-23.84097208	-27.55732406	-22.65719554	-22.97925959	test
Row3	Ag	50	Spherical	Sodium citrate	0	0	0	1	0	47.36	-46.2	107.868	1.177	0.38	1	0	-42.65041494	-49.3969983	-47.2013125	-43.80708554	test
Row7	CeO2	17.82839084	Square plates	HMTA	0	1	0	0	0	132.8	-2.2	172.115	5.451	0.12	1	2	-6.464324845	10.86182442	2.560193655	-0.211328687	test
Row9	CeO2	6	Spherical	PEG 600	0	1	0	0	0	89	0.094	172.115	5.451	0.12	1	2	-5.682308741	9.666669673	3.77258281	0.334206503	test
Row11	CeO2	76.31513611	Rod	Ethylenediamine	0	1	0	0	0	168	-3	172.115	5.451	0.12	1	2	-1.582446557	-5.026140706	0.983823051	-6.698303906	test
Row14	CeO2	8.992	Spherical	PVP 40K	0	0	1	0	0	8.132	0.62	172.115	5.451	0.12	1	2	0.405471101	1.112671591	1.128522796	-3.71574989	test
Row16	CeO2	4.7	Spherical	Uncoated	0	0	0	0	1	172.1	50.3	172.115	5.451	0.12	1	2	45.64419135	53.65263082	47.802383	44.4909467	test
Row20	Ce0.86Zr0.14O2	4.4	Spherical	Uncoated	0	0	0	0	1	330.4	52.7	165.26906	6.077	0.26	1	2	52.54569235	74.72036538	64.75100801	61.71929758	test
Row27	CuO	9.32	Spherical	PVP 40K	0	0	1	0	0	4.375	0.28	79.545	26.895	11.075	1	1	2.702451768	3.302928	-6.059133031	-1.691776522	test
Row29	ZnO	5.778	Spherical	PVP10K	0	0	1	0	0	4.229	0.04	81.4	20.279	6.973	1	1	-2.671205913	7.737645586	-2.058735978	0.920717654	test
Row33	TiO2	9.95	Spherical	Uncoated	0	0	0	0	1	1325	20.5	79.866	6.51	0.356	1	2	17.16490578	6.567444217	11.35495211	9.334958272	test
Row36	TiO2	13.32061046	Square plates	Pluronic��F-127	0	1	0	0	0	4391	5.3	79.866	6.51	0.356	1	2	18.02663852	21.75314003	17.83001589	17.89506645	test
Row40	CeO2	5.4	Spherical	Uncoated	0	0	0	0	1	345.8	43.4	172.115	5.451	0.12	1	2	48.07972514	58.89965179	51.65147106	50.1166085	test
Row57	Ag	7.4	Spherical	PEG-SH	0	1	0	0	0	41	-18	107.868	1.177	0.38	1	0	-22.03147426	-21.59430368	-17.11959569	-17.94948902	test
Row60	Ag	8	Spherical	PVP10K	0	0	1	0	0	41	-20	107.868	1.177	0.38	1	0	-22.03147426	-21.59430368	-17.11959569	-17.94948902	test
Row61	Ag	11	Spherical	PVP10K	0	0	1	0	0	33.4	-24	107.868	1.177	0.38	1	0	-22.98619298	-24.22028395	-20.73472888	-21.34789286	test
Row63	Co3O4	17	Spherical	Uncoated	0	0	0	0	1	224	36.9	240.797	7.438	0.608	3	4	31.68048305	30.34726199	32.7956259	23.29569125	test
Row64	SiO2	20.1	Spherical	L-Arginine	1	0	0	0	0	25.2	-23	60.08	22.189	8.187	1	2	-25.20776287	-34.47108793	-27.61816028	-32.27255266	test
